# Supplementary material for: Inhibitory Effects of Urolithins, Bioactive Gut Metabolites from Natural Polyphenols, against Glioblastoma Progression
Source: Nutrients. 2023 Nov 21;15(23):4854. doi: 10.3390/nu15234854 (PMC10708538; doi:10.3390/nu15234854)
Supplement: Supplementary file 1 [file nutrients-15-04854-s001.zip]

Archive with 1 entries (1 files):
- nutrients-2685498-supplementary.pdf
